# Supplementary material for: Silver nanoparticles as a medical device in healthcare settings: a five-step approach for candidate screening of coating agents
Source: R Soc Open Sci. 2018 Jan 31;5(1):171113. doi: 10.1098/rsos.171113 (PMC5792903; doi:10.1098/rsos.171113)
Supplement: Raw data uploaded on Dryad [file rsos171113supp2.xlsx]

## Sheet: figure 2
VIABILITY ( % of control)
E.coli TOP10 pGenLUX (24 H)					E.coli TOP10 pGenLUX (72 H)					CFT073 (24 H)					CFT073 (96 H)
Ag Pristine (ug/ml)	Value	Mean	SD		Ag Pristine (ug/ml)	Value	Mean	SD		Ag Pristine (ug/ml)	Value	Mean	SD		Ag Pristine (ug/ml)	Value	Mean	SD
Ctrl	97.3608				Ctrl	97.8904				Ctrl	106.989				Ctrl	100.7
Ctrl	102.639	100	3.7324		Ctrl	102.11	100	2.98344		Ctrl	93.0111				Ctrl	100.24
0.62	89.2476				0.62	53.153				Ctrl	126.882				Ctrl	100.062
0.62	89.8213	89.5345	0.405667		0.62	73.8356	63.4943	14.6248		Ctrl	73.1177	100	22.679		Ctrl	99.0079	100.003	0.715508
1.25	90.0397				1.25	64.3492	69.0924	6.7079		0.62	71.8552				0.62	97.8904
1.25	92.1735	91.1066	1.50883		1.25	65.8644				0.62	61.6288				0.62	102.11
2.5	89.9109				2.5	43.4589	54.6616	15.8431		0.62	147.939				0.62	109.758
2.5	88.417	89.1639	1.05637		2.5	62.8699				0.62	128.907	102.583	42.3147		0.62	107.633	104.348	5.37816
5	80.1247				5	52.123	57.4965	7.59921		1.25	83.2959				1.25	53.153
5	81.1097	80.6172	0.696444		5	67.9191				1.25	84.2376				1.25	73.8356
10	92.6999				10	63.203	65.5611	3.33483		1.25	102.579				1.25	109.334
10	94.7421	93.721	1.44405		10	49.2792				1.25	92.0663	90.5446	8.93417		1.25	108.854	86.2941	27.6486
20	68.3697				20	18.3901	33.8347	21.8419		2.5	109.976				2.5	64.3492
20	64.6039	66.4868	2.66277		20	24.6924				2.5	80.6222				2.5	65.8644
40	0				40	0	12.3462	17.4602		2.5	100.261				2.5	90.4298
40	0	0	0		40	0	0	0		2.5	111.154	100.503	14.1242		2.5	102.668	80.8278	18.8382
60	0				60	0				5	73.4656				5	43.4589
60	0	0	0		60	0	0	0		5	73.4071				5	62.8699
80	0				80	0				5	75.8807				5	80.0141
80	0	0	0		80	0	0	0		5	70.8706	73.406	2.04579		5	81.8918	67.0587	17.9105
100	0				100	0				10	50.3342				10	52.123
100	0	0	0		100	0	0	0		10	41.795				10	67.9191
Ctrl+	0				Ctrl+	0				10	93.1113				10	68.7408
Ctrl+	0	0	0		Ctrl+	0	0	0		10	101.383	71.6558	29.9461		10	65.2831	63.5165	7.73753
										20	39.4316				20	63.203
E.coli TOP10 pGenLUX (24 H)					E.coli TOP10 pGenLUX (72 H)					20	33.7737				20	49.2792
Ag PVP (ug/ml)	Value	Mean	SD		Ag PVP (ug/ml)	Value	Mean	SD		20	51.0573				20	52.1073
										20	40.9532	41.304	7.19865		20	51.9674	54.1392	6.18108
Ctrl	97.3608				Ctrl	98.8904				40	24.456				40	18.3901
Ctrl	102.639	100	3.7324		Ctrl	102.11	100.5	2.27633		40	22.8412				40	24.6924
0.62	91.9305				0.62	62.8322				40	0.727585				40	29.1943
0.62	99.0522	95.4914	5.03577		0.62	88.1148	75.4735	17.8775		40	1.73279	12.4394	12.9666		40	31.4139	25.9227	5.74777
1.25	93.2535				1.25	59.4117				60	0				60	0
1.25	92.998	93.1257	0.180673		1.25	81.0582	70.235	15.3064		60	0				60	0
2.5	89.6066				2.5	59.2372				60	0.013307				60	0.0923331
2.5	86.6705	88.1386	2.07611		2.5	51.8333	55.5353	5.23533		60	0.0782503	0.0228893	0.0374366		60	0.0524083	0.0361854	0.0448498
5	83.2485				5	43.7291				80	0.0452583				80	0
5	80.355	81.8017	2.04608		5	47.6934	45.7113	2.80314		80	0				80	0
10	76.4996				10	49.6534				80	0.0106898				80	0
10	76.1865	76.3431	0.22136		10	49.2395	49.4465	0.292693		80	0	0.013987	0.0214479		80	0	0	0
20	75.7675				20	31.9509				100	0				100	0
20	70.672	73.2198	3.60303		20	32.4242	32.1876	0.334709		100	0				100	0
40	2.85941				40	0				100	0.123955				100	0
40	0	1.42971	2.02191		40	10.9225	5.46126	7.72339		100	0.0728986	0.0492133	0.0605287		100	0	0	0
60	0				60	0				Ctrl+	0				Ctrl+	0
60	0	0	0		60	0	0	0		Ctrl+	0				Ctrl+	0
80	0				80	0				Ctrl+	0				Ctrl+	0
80	0	0	0		80	0	0	0		Ctrl+	0	0	0		Ctrl+	0	0	0
100	0				100	0
100	0	0	0		100	0	0	0		CFT073 (24 H)					CFT073 (96 H)
Ctrl+	0				Ctrl+	0				Ag PVP (ug/ml)	Value	Mean	SD		Ag PVP (ug/ml)	Value	Mean	SD
Ctrl+	0	0	0		Ctrl+	0	0	0
										Ctrl	106.989				Ctrl	102.68
E.coli TOP10 pGenLUX (24 H)					E.coli TOP10 pGenLUX (72 H)					Ctrl	93.0111				Ctrl	96.3204
Ag CIT (ug/ml)	Value	Mean	SD		Ag CIT (ug/ml)	Value	Mean	SD		Ctrl	126.882				Ctrl	102.062
										Ctrl	73.1177	100	22.679		Ctrl	98.9379	100	2.94957
Ctrl	97.3608				Ctrl	98.8904				0.62	59.5633				0.62	112.345
Ctrl	102.639	100	3.7324		Ctrl	102.11	100.5	2.27633		0.62	59.5028				0.62	107.773
0.62	107.884				0.62	98.2514				0.62	113.49				0.62	102.508
0.62	116.313	112.098	5.96063		0.62	77.213	87.7322	14.8764		0.62	99.1993	82.9388	27.6492		0.62	99.5555	105.545	5.66574
1.25	101.087				1.25	83.1156				1.25	86.2022				1.25	111.622
1.25	108.725	104.906	5.40088		1.25	80.7322	81.9239	1.68534		1.25	79.8543				1.25	102.537
2.5	89.8813				2.5	90.9843				1.25	92.2174				1.25	100.55
2.5	94.8576	92.3695	3.51878		2.5	103.864	97.4239	9.10705		1.25	116.095	93.5923	15.8285		1.25	97.3998	103.027	6.10764
5	85.5867				5	73.0587				2.5	72.4932				2.5	99.6127
5	84.806	85.1964	0.552031		5	69.1387	71.0987	2.77183		2.5	84.7892				2.5	88.3651
10	82.6104				10	77.5822				2.5	123.05				2.5	88.2023
10	80.3027	81.4565	1.63177		10	74.3957	75.9889	2.25322		2.5	124.105	101.109	26.4287		2.5	89.7465	91.4816	5.46477
20	81.1285				20	65.8428				5	48.6823				5	84.0375
20	77.1996	79.164	2.77818		20	49.635	57.7389	11.4606		5	56.0695				5	76.9171
40	72.2335				40	46.224				5	69.3793				5	69.2072
40	72.4258	72.3296	0.135941		40	38.1091	42.1665	5.7381		5	99.6058	68.4342	22.4765		5	70.4669	75.1572	6.81563
60	68.1186				60	14.2835				10	41.4977				10	67.8597
60	30.1181	49.1183	26.8704		60	35.2809	24.7822	14.8474		10	45.8941				10	66.7026
80	69.1379				80	52.2312				10	102.088				10	55.7557
80	69.1645	69.1512	0.0187949		80	35.5097	43.8704	11.8239		10	105.952	73.8578	34.9098		10	55.9734	61.5728	6.60887
100	70.2782				100	38.9442				20	39.5552				20	51.6471
100	68.2548	69.2665	1.43077		100	36.6989	37.8215	1.5876		20	36.7761				20	51.1681
Ctrl+	0				Ctrl+	0				20	42.4339				20	42.1497
Ctrl+	0	0	0		Ctrl+	0	0	0		20	43.2627	40.507	2.95142		20	39.3881	46.0883	6.24793
										40	36.8017				40	45.2071
E.coli TOP10 pGenLUX (24 H)					E.coli TOP10 pGenLUX (72 H)					40	43.4559				40	42.0313
Ag HEC (ug/ml)	Value	Mean	SD		Ag HEC (ug/ml)	Value	Mean	SD		40	30.3855				40	37.3064
										40	30.4615	35.2762	6.22724		40	35.3076	39.9631	4.49109
Ctrl	97.3608				Ctrl	98.8904				60	9.39185				60	0.215501
Ctrl	102.639	100	3.7324		Ctrl	102.11	100.5	2.27633		60	0.360886				60	0
0.62	108.084				0.62	114.893				60	0.0186783				60	29.5259
0.62	104.61	106.347	2.45592		0.62	129.776	122.334	10.524		60	0.00871705	2.44503	4.6341		60	25.1764	13.7295	15.8292
1.25	113.133				1.25	86.6874				80	0.0969322				80	0
1.25	101.683	107.408	8.09694		1.25	104.308	95.4976	12.4594		80	0				80	26.3505
2.5	96.658				2.5	55.1599				80	0				80	0.0739919
2.5	102.58	99.6191	4.18772		2.5	54.4149	54.7874	0.52683		80	6.22628	1.5808	3.09732		80	0	6.60611	13.1629
5	80.2652				5	50.309				100	0				100	0.030346
5	73.8247	77.0449	4.55412		5	50.1417	50.2254	0.118271		100	0.0123671				100	0
10	61.7017				10	34.9284				100	0.034167				100	0.0225283
10	59.3627	60.5322	1.65399		10	31.9249	33.4266	2.12384		100	0.0136781	0.0150531	0.0141544		100	0.0313016	0.0210439	0.0145693
20	54.7341				20	18.5985				Ctrl+	0.0150823				Ctrl+	0.0630023
20	53.1786	53.9564	1.09988		20	15.7062	17.1523	2.04518		Ctrl+	0				Ctrl+	0.0179496
40	46.6341				40	17.9861				Ctrl+	0.00670527				Ctrl+	0
40	40.4905	43.5623	4.34416		40	19.4517	18.7189	1.03634		Ctrl+	0	0.00544689	0.00715918		Ctrl+	0	0.020238	0.0297387
60	31.7595				60	0
60	30.7888	31.2741	0.686339		60	0	0	0		CFT073 (24 H)					CFT073 (96 H)
80	33.4726				80	0				Ag CIT (ug/ml)	Value	Mean	SD		Ag CIT (ug/ml)	Value	Mean	SD
80	33.5936	33.5331	0.0855599		80	0	0	0
100	40.0141				100	0				Ctrl	106.989				Ctrl	103.68
100	26.5435	33.2788	9.52511		100	0	0	0		Ctrl	93.0111				Ctrl	96.3204
Ctrl+	0				Ctrl+	0				Ctrl	126.882				Ctrl	101.062
Ctrl+	0	0	0		Ctrl+	0	0	0		Ctrl	73.1177	100	22.679		Ctrl	98.9379	100	3.12703
										0.62	57.8153				0.62	99.8942
										0.62	46.2803				0.62	65.9732
										0.62	76.3601				0.62	108.463
										0.62	57.066	59.3804	12.4864		0.62	110.3	96.1577	20.6277
										1.25	62.7144				1.25	136.222
										1.25	106.044				1.25	142.528
										1.25	88.8671				1.25	117.249
										1.25	98.1423	88.9419	18.8415		1.25	117.403	128.35	12.988
										2.5	63.4948				2.5	142.148
										2.5	67.1039				2.5	136.237
										2.5	103.614				2.5	132.016
										2.5	94.5637	82.1941	19.9098		2.5	99.6916	127.523	19.0141
										5	60.528				5	144.724
										5	74.71				5	147.039
										5	93.7032				5	118.37
										5	140.523	92.3661	34.8632		5	104.548	128.67	20.681
										10	91.2572				10	134.557
										10	78.4568				10	127.852
										10	119.112				10	111.606
										10	120.986	102.453	20.9933		10	123.58	124.399	9.65118
										20	76.0139				20	133.065
										20	83.5485				20	142.415
										20	75.6955				20	77.3156
										20	81.0141	79.068	3.85413		20	69.4026	105.55	37.5052
										40	83.3056				40	108.031
										40	84.0877				40	103.847
										40	61.4563				40	59.5028
										40	59.0766	71.9815	13.566		40	53.9424	81.3307	28.5567
										60	43.0804				60	88.235
										60	44.2883				60	93.2167
										60	50.1966				60	47.5727
										60	53.0301	47.6489	4.74739		60	44.7266	68.4377	25.8424
										80	39.7596				80	90.8874
										80	41.4969				80	89.0233
										80	51.7053				80	43.1894
										80	50.645	45.9017	6.14569		80	39.1326	65.5582	28.2303
										100	44.3363				100	79.6125
										100	40.6245				100	89.3557
										100	45.2921				100	40.688
										100	50.8341	45.2717	4.21947		100	38.0816	61.9344	26.3617
										Ctrl+	0.0150823				Ctrl+	0.0630023
										Ctrl+	0				Ctrl+	0.0179496
										Ctrl+	0.00670527				Ctrl+	0
										Ctrl+	0	0.00544689	0.00715918		Ctrl+	0	0.020238	0.0297387
										CFT073 (24 H)					CFT073 (96 H)
										Ag HEC (ug/ml)	Value	Mean	SD		Ag HEC (ug/ml)	Value	Mean	SD
										Ctrl	106.989				Ctrl	68.4316
										Ctrl	93.0111				Ctrl	131.568
										Ctrl	126.882				Ctrl	101.062
										Ctrl	73.1177	100	22.679		Ctrl	98.9379	100	25.7901
										0.62	97.3224				0.62	82.058
										0.62	91.4997				0.62	81.3793
										0.62	97.5541				0.62	100.245
										0.62	75.5709	90.4868	10.3309		0.62	118.66	95.5856	17.6915
										1.25	93.7446				1.25	85.2246
										1.25	87.7368				1.25	81.1712
										1.25	92.486				1.25	101.811
										1.25	90.3562	91.0809	2.63175		1.25	115.285	95.8728	15.7226
										2.5	60.7129				2.5	59.5247
										2.5	63.544				2.5	58.6239
										2.5	89.7191				2.5	92.7113
										2.5	105.928	79.9761	21.6759		2.5	91.1381	75.4995	18.9806
										5	61.3942				5	54.1724
										5	89.0097				5	52.7764
										5	87.3388				5	72.3205
										5	107.893	86.4089	19.1043		5	71.6383	62.7269	10.7027
										10	70.8354				10	52.8867
										10	68.6861				10	61.1699
										10	109.95				10	60.6358
										10	96.3101	86.4455	20.0737		10	56.5622	57.8136	3.876
										20	49.4214				20	27.2844
										20	46.3193				20	28.7806
										20	54.8394				20	40.2283
										20	60.1727	52.6882	6.10683		20	35.8251	33.0296	6.07445
										40	42.246				40	20.4725
										40	36.1981				40	19.1858
										40	33.0984				40	29.5377
										40	42.3733	38.479	4.60103		40	22.9436	23.0349	4.60713
										60	19.1013				60	9.04166
										60	24.5206				60	8.50714
										60	23.817				60	13.7379
										60	27.4639	23.7257	3.46408		60	17.2	12.1217	4.12118
										80	12.9204				80	0.808082
										80	29.3319				80	1.25404
										80	13.515				80	2.85037
										80	11.273	16.7601	8.43473		80	2.6061	1.87965	1.00161
										100	6.56943				100	4.31125
										100	6.62399				100	2.63899
										100	8.02958				100	4.24598
										100	7.27404	7.12426	0.683163		100	1.5877	3.19598	1.32201
										Ctrl+	0.0150823				Ctrl+	0.018923
										Ctrl+	0				Ctrl+	0
										Ctrl+	0				Ctrl+	0
										Ctrl+	0	0.00377057	0.00754114		Ctrl+	0	0.00473074	0.00946148

## Sheet: figure 3
VIABILITY ( % of control)
CFT073 (24 H)					CFT073 (96 H)
Ag Pristine (ug/ml)	Value	Mean	SD		Ag Pristine (ug/ml)	Value	Mean	SD
Ctrl	86.8156				Ctrl	89.5356
Ctrl	113.184	100	18.6457		Ctrl	110.464	100	14.7989
0.62	103.404				0.62	125.299
0.62	144.32	123.862	28.9321		0.62	79.4044	102.352	32.4527
1.25	93.8899				1.25	141.783
1.25	122.177	108.033	20.0016		1.25	80.7584	111.271	43.1508
2.5	138.971				2.5	79.4673
2.5	98.6174	118.794	28.5345		2.5	110.068	94.7677	21.638
5	169.394				5	50.4092
5	76.8737	123.134	65.4217		5	53.7459	52.0776	2.35941
10	178.363				10	59.419
10	77.5956	127.979	71.253		10	62.4176	60.9183	2.1203
20	117.717				20	45.7966
20	108.331	113.024	6.63697		20	33.9995	39.8981	8.34184
40	65.3758				40	64.7205
40	94.5734	79.9746	20.6459		40	65.6921	65.2063	0.687018
60	60.4104				60	8.58171
60	57.5192	58.9648	2.04442		60	86.4345	47.5081	55.0503
80	-0.0701167				80	0.827947
80	0.71376	0.321822	0.554285		80	2.82227	1.82511	1.4102
100	-0.0426973				100	0.389599
100	29.3694	14.6634	20.7975		100	3.17016	1.77988	1.96615
Ctrl+	0.0253317				Ctrl+	0.0505243
Ctrl+	-0.0486805	-0.0116744	0.0523345		Ctrl+	0.0143946	0.0324595	0.0255476
CFT073 (24 H)					CFT073 (96 H)
Ag PVP (ug/ml)	Value	Mean	SD		Ag PVP (ug/ml)	Value	Mean	SD
Ctrl	86.8156				Ctrl	89.5356
Ctrl	113.184	100	18.6457		Ctrl	110.464	100	14.7989
0.62	145.14				0.62	97.5664
0.62	78.9964	112.068	46.7706		0.62	47.2246	72.3955	35.5971
1.25	80.4523				1.25	50.2088
1.25	88.6313	84.5418	5.78345		1.25	57.995	54.1019	5.50562
2.5	189.9				2.5	115.517
2.5	142.137	166.019	33.774		2.5	60.6541	88.0858	38.7943
5	219.094				5	61.6287
5	182.479	200.786	25.8908		5	60.8974	61.263	0.517107
10	43.5648				10	15.9735
10	94.8137	69.1893	36.2385		10	39.3374	27.6555	16.5208
20	125.67				20	28.4586
20	72.3861	99.0282	37.6777		20	36.2954	32.377	5.54139
40	82.7102				40	66.7498
40	53.0485	67.8794	20.974		40	43.5603	55.155	16.3974
60	45.6876				60	81.1806
60	47.2556	46.4716	1.10877		60	8.35389	44.7672	51.4963
80	51.5302				80	3.0811
80	44.6219	48.076	4.88487		80	41.0291	22.0551	26.8333
100	24.962				100	4.55862
100	18.3097	21.6358	4.70386		100	43.3963	23.9775	27.4624
Ctrl+	0.0253317				Ctrl+	0.0505243
Ctrl+	-0.0486805	-0.0116744	0.0523345		Ctrl+	0.0143946	0.0324595	0.0255476
CFT073 (24 H)					CFT073 (96 H)
Ag CIT (ug/ml)	Value	Mean	SD		Ag CIT (ug/ml)	Value	Mean	SD
Ctrl	86.8156				Ctrl	89.5356
Ctrl	113.184	100	18.6457		Ctrl	110.464	100	14.7989
0.62	200.721				0.62	71.0229
0.62	84.3354	142.528	82.2968		0.62	81.9937	76.5083	7.75753
1.25	85.3936				1.25	49.7377
1.25	86.4266	85.9101	0.730434		1.25	50.077	49.9074	0.239914
2.5	114.695				2.5	66.5648
2.5	86.8207	100.758	19.7104		2.5	56.953	61.7589	6.7966
5	172.677				5	54.1729
5	91.7171	132.197	57.2472		5	49.5606	51.8668	3.26138
10	115.77				10	58.2464
10	119.992	117.881	2.98555		10	55.8428	57.0446	1.69962
20	77.1087				20	43.4186
20	74.5093	75.809	1.83805		20	45.7338	44.5762	1.63707
40	147.232				40	35.8711
40	152.967	150.1	4.05554		40	38.4924	37.1817	1.85354
60	117.035				60	100.58
60	74.2655	95.6504	30.2428		60	77.0826	88.8314	16.6152
80	137.116				80	61.8103
80	153.601	145.358	11.6565		80	59.4847	60.6475	1.64449
100	87.8731				100	78.472
100	127.903	107.888	28.3056		100	75.4059	76.9389	2.16802
Ctrl+	0.0253317				Ctrl+	0.0505243
Ctrl+	-0.0486805	-0.0116744	0.0523345		Ctrl+	0.0143946	0.0324595	0.0255476
CFT073 (24 H)					CFT073 (96 H)
Ag HEC (ug/ml)	Value	Mean	SD		Ag HEC (ug/ml)	Value	Mean	SD
Ctrl	86.8156				Ctrl	89.5327
Ctrl	113.184	100	18.6457		Ctrl	110.467	100	14.803
0.62	120.643				0.62	66.9185	88.6929	30.7937
0.62	140.71	130.677	14.1899		0.62	95.2585	81.0885	20.0395
1.25	143.098				1.25	61.3311	78.2948	23.9903
1.25	145.097	144.098	1.414		1.25	84.6506	72.9909	16.4894
2.5	91.1332				2.5	102.316	93.4833	12.4912
2.5	209.177	150.155	83.4697		2.5	94.9739	98.6449	5.19159
5	131.833				5	47.3777	71.1758	33.6556
5	216.006	173.92	59.5199		5	100.418	73.898	37.5054
10	141.102				10	100.177	100.298	0.170483
10	112.496	126.799	20.2276		10	97.2413	98.7092	2.07599
20	118.5				20	58.1623	77.7018	27.633
20	124.053	121.277	3.92678		20	99.4729	78.8176	29.211
40	85.2836				40	37.9792	68.726	43.4826
40	50.153	67.7183	24.8411		40	40.3302	39.1547	1.66239
60	54.0654				60	11.3445	25.8374	20.4959
60	68.8141	61.4397	10.4289		60	13.4601	12.4023	1.49593
80	0.0399361				80	0.0339559	6.74704	9.49373
80	35.1502	17.5951	24.8267		80	0.255174	0.144565	0.156425
100	8.22202				100	0.106621	0.180897	0.105043
100	-0.0582224	4.0819	5.85502		100	0.306133	0.206377	0.141076
Ctrl+	0.0253317				Ctrl+	0.0229928	0.164563	0.20021
Ctrl+	-0.0486805	-0.0116744	0.0523345		Ctrl+	-0.0131469	0.00492293	0.0255546

## Sheet: figure 4
VIABILITY
A-431 cells (calcein) (% of control)					A-431 cells (resazurin) (% of control)					A-431 cells (LDH) (% of positive control)
Ag Pristine (ug/ml)	Value	Mean	SD		Ag Pristine (ug/ml)	Value	Mean	SD		Ag Pristine (ug/ml)	Value	Mean	SD
ctrl	96.1742				ctrl	100.24				ctrl	19.14
ctrl	95.1742				ctrl	101.25				ctrl	19.24
ctrl	107.452				ctrl	98.54				ctrl	15.42
ctrl	101.21				ctrl	98.54				ctrl	10.25
ctrl	99.54				ctrl	101				ctrl	18.4
ctrl	102.25				ctrl	100.45	100.003	1.19044		ctrl	19.24
ctrl	98.45									ctrl	15.45
ctrl	100.25									ctrl	19.54
ctrl	99.47	99.9967	3.58705							ctrl	14.54	16.8022	3.14618
2.5	58.0645				2.5	81.5127				2.5	22.01
2.5	58.0645				2.5	89.8631				2.5	22.68
2.5	72.5807				2.5	81.3676				2.5	22.52
2.5	64.6628				2.5	80.4519				2.5	26.59
2.5	83.1378				2.5	85.941				2.5	25.77
2.5	73.9003				2.5	84.1218	83.8764	3.57133		2.5	32.1
2.5	96.7742									2.5	30.68
2.5	96.7742									2.5	23.94
2.5	96.7742	77.8592	16.2116							2.5	23.21	25.5	3.68008
5	43.5484				5	63.0158				5	31.66
5	58.0645				5	51.3709				5	30.99
5	58.0645				5	52.9131				5	32.73
5	64.6628				5	62.7552				5	30.31
5	83.1378				5	68.6543				5	30.59
5	73.9003				5	66.9726	60.947	7.20423		5	32.77
5	77.4194									5	30.73
5	96.7742									5	31.65
5	106.452	73.5582	19.9611							5	32.33	31.5289	0.932234
10	29.0323				10	51.5412				10	32.66
10	43.5484				10	49.2163				10	28.18
10	58.0645				10	44.3985				10	31.47
10	83.1378				10	70.9803				10	29.21
10	92.3754				10	63.8551				10	33.36
10	83.1378				10	61.9648	56.9927	10.1614		10	36.65
10	77.4194									10	27.5
10	87.0968									10	39.04
10	77.4194	70.1369	21.7042							10	27.93	31.7778	4.06966
20	14.5161				20	21.127				20	36.59
20	14.5161				20	34.1127				20	40.58
20	29.0323				20	31.4192				20	41.75
20	55.4252				20	50.9319				20	33.93
20	83.1378				20	45.7976				20	32.09
20	73.9003				20	31.544	35.8221	10.8109		20	25.36
20	77.4194									20	32.14
20	77.4194									20	34.36
20	87.0968	56.9404	29.7971							20	35.57	34.7078	4.87231
40	0				40	5.80196				40	49.47
40	0				40	5.19906				40	51.9
40	0				40	2.78178				40	50.9
40	0				40	7.32874				40	50.08
40	0				40	22.0438				40	49.14
40	0				40	10.43	8.93089	6.9035		40	52.03
40	29.0323									40	52.95
40	19.3548									40	51.56
40	38.7097	9.67742	15.3013							40	49.1	50.7922	1.40825
60	0				60	13.3591				60	57.76
60	0				60	1.25				60	64.17
60	0				60	0.98				60	58.21
60	0				60	0.940472				60	59.19
60	0				60	0.98				60	69.86
60	0				60	0	2.91827	5.13296		60	65.85
60	0									60	64.7
60	9.67742									60	68.09
60	9.67742	2.15054	4.26734							60	64.53	63.5956	4.32168
80	0				80	0				80	73.27
80	0				80	0				80	43.81
80	0				80	0				80	54.8
80	0				80	0				80	58.67
80	0				80	0				80	63.07
80	0				80	11.24	1.87333	4.58871		80	67.08
80	0									80	51.89
80	9.67742									80	64.95
80	9.67742	2.15054	4.26734							80	52.87	58.9344	9.06547
100	0									100	56.67
100	0									100	58.15
100	0									100	57.06
100	0				100	0				100	64.87
100	0				100	0				100	71.31
100	0				100	0				100	64.43
100	0				100	0				100	60.88
100	0				100	0				100	61.32
100	0	0	0		100	0	0	0		100	59.7	61.5989	4.66385
A-431 cells (calcein) (% of control)					A-431 cells (resazurin) (% of control)					A-431 cells (LDH) (% of positive control)
Ag PVP (ug/ml)	Value	Mean	SD		Ag PVP (ug/ml)	Value	Mean	SD		Ag PVP (ug/ml)	Value	Mean	SD
ctrl	96.1742				ctrl	100.24				ctrl	19.14
ctrl	95.1742				ctrl	101.25				ctrl	19.24
ctrl	107.452				ctrl	98.54				ctrl	15.42
ctrl	101.21				ctrl	98.54				ctrl	10.25
ctrl	99.54				ctrl	101				ctrl	18.4
ctrl	102.25				ctrl	100.45	100.003	1.19044		ctrl	19.24
ctrl	98.45									ctrl	15.45
ctrl	100.25									ctrl	19.54
ctrl	99.47	99.9967	3.58705							ctrl	14.54	16.8022	3.14618
2.5	76.1765									2.5	15.75
2.5	76.1765									2.5	19.9
2.5	76.1765									2.5	6.97
2.5	94.2246				2.5	76.6513				2.5	14.02
2.5	94.2246				2.5	78.0064				2.5	15.36
2.5	102.647				2.5	75.7079				2.5	8.96
2.5	89.4118				2.5	71.0706				2.5	14.34
2.5	89.4118				2.5	62.1282				2.5	22.1
2.5	98.2353	88.5205	10.1102		2.5	78.4308	73.6659	6.23668		2.5	18.29	15.0767	4.8508
5	66.1765									5	33.31
5	52.9412									5	27.65
5	66.1765									5	29.8
5	92.6471				5	52.7791				5	35.03
5	101.07				5	51.5538				5	27.44
5	92.6471				5	55.4866				5	30.04
5	88.2353				5	67.3947				5	20.49
5	88.2353				5	54.7197				5	29.82
5	97.0588	82.7986	16.712		5	75.2004	59.5224	9.5509		5	26.45	28.8922	4.18935
10	39.7059									10	37.06
10	39.7059									10	37.07
10	52.9412									10	30.61
10	92.6471				10	48.5295				10	29.06
10	84.2246				10	52.0994				10	36.97
10	92.6471				10	60.6516				10	32.81
10	79.4118				10	43.4781				10	30.51
10	70.5882				10	49.105				10	31.82
10	79.4118	70.1426	21.0116		10	53.7672	51.2718	5.79397		10	40.17	34.0089	3.87172
20	13.2353									20	39.52
20	26.4706									20	29.45
20	26.4706									20	28.02
20	58.9572				20	27.9981				20	37.13
20	58.9572				20	28.3534				20	19.69
20					20	20.2782				20	19.54
20	61.7647				20	41.4766				20	34.11
20	61.7647				20	49.3093				20	42.36
20	44.1176	43.9672	19.4188		20	47.829	35.8741	11.9719		20	35.29	31.6789	8.16759
40	13.2353									40	33.15
40	16.4706									40	53.2
40	16.4706									40	52.11
40	40.5348				40	10.7689				40	40.64
40	65.8021				40	15.3241				40	50.24
40	48.9572				40	10.7103				40	47.27
40	42.9412				40	50.2414				40	37.98
40	42.9412				40	40.7277				40	45.37
40	34.1176	35.719	17.5244		40	26.5227	25.7158	16.6378		40	63.51	47.0522	9.11021
60	1.21									60	66.57
60	3.21									60	59.99
60	4.21									60	68.07
60	3.21				60	0				60	67.86
60	0.36				60	6.78				60	64.17
60	4.54				60	5.68				60	66.88
60	4.69				60	25.7941				60	64.61
60	1.25				60	28.2649				60	63.43
60	8.82353	3.50039	2.54156		60	23.1407	14.9433	12.1503		60	63.2	64.9756	2.62784
80	2.14									80	56.67
80	2.25									80	52.8
80	2.14									80	58.46
80	1.95				80	0				80	69.23
80	1.96				80	0				80	69.71
80	2.26				80	0				80	60.93
80	2.65				80	0				80	64.27
80	2				80	8.25				80	62.5
80	2.69	2.22667	0.276043		80	10.15	3.06667	4.7887		80	67.92	62.4989	5.8806
100	1.68									100	63.33
100	1.25									100	60.58
100	1.21									100	59.36
100	2.01				100	2.12				100	61.17
100	2.06				100	2.14				100	64.66
100	2.21				100	0				100	62.63
100	1.21				100	12.25				100	61.53
100	1.02				100	1.26				100	60.46
100	1.06	1.52333	0.469042		100	0.542	3.052	4.5854		100	65.59	62.1456	2.0678
A-431 cells (calcein) (% of control)					A-431 cells (resazurin) (% of control)					A-431 cells (LDH) (% of positive control)
Ag CIT (ug/ml)	Value	Mean	SD		Ag CIT (ug/ml)	Value	Mean	SD		Ag CIT (ug/ml)	Value	Mean	SD
ctrl	96.1742				ctrl	100.24				ctrl	19.14
ctrl	95.1742				ctrl	101.25				ctrl	19.24
ctrl	107.452				ctrl	98.54				ctrl	15.42
ctrl	101.21				ctrl	98.54				ctrl	10.25
ctrl	99.54				ctrl	101				ctrl	18.4
ctrl	102.25				ctrl	100.45	100.003	1.19044		ctrl	19.24
ctrl	98.45									ctrl	15.45
ctrl	100.25									ctrl	19.54
ctrl	99.47	99.9967	3.58705							ctrl	14.54	16.8022	3.14618
2.5	85.2273				2.5	69.541				2.5	30.31
2.5	68.1818				2.5	70.5054				2.5	29.68
2.5	68.1818				2.5	88.0616				2.5	31.52
2.5	59.6591				2.5	60.132				2.5	29.68
2.5	85.2273				2.5	65.3808				2.5	35.14
2.5	76.7045				2.5	60.2935	68.9857	10.329		2.5	28.63
2.5	66.6667									2.5	29.22
2.5	83.3333									2.5	30.45
2.5	58.3333	72.3906	10.5818							2.5	34.5	31.0144	2.31049
5	68.1818				5	62.6089				5	30.57
5	68.1818				5	58.9605				5	33.83
5	68.1818				5	64.6206				5	32.54
5	76.7045				5	85.8348				5	37.02
5	68.1818				5	77.6157				5	29.8
5	85.2273				5	54.1004	67.2901	12.0243		5	32.81
5	58.3333									5	28.9
5	66.6667									5	32.7
5	66.6667	69.5918	7.47393							5	30.6	32.0856	2.45907
10	51.1364				10	61.3697				10	30.07
10	51.1364				10	54.7435				10	30.69
10	51.1364				10	62.2148				10	30.37
10	51.1364				10	75.0966				10	31.06
10	76.7045				10	77.3287				10	30.02
10	76.7045				10	56.383	64.5227	9.51794		10	30.32
10	25									10	31.09
10	58.3333									10	30.6
10	75	57.3653	16.8176							10	28.95	30.3522	0.649842
20	34.0909				20	59.5602				20	29.02
20	34.0909				20	51.7484				20	36.74
20	68.1818				20	53.7359				20	39.19
20	68.1818				20	83.6589				20	39.58
20	76.7045				20	80.4275				20	42.11
20	76.7045				20	64.9756	65.6844	13.5309		20	36.07
20	50									20	31.76
20	58.3333									20	32.23
20	66.6667	59.2172	16.4933							20	36.9	35.9556	4.22167
40	51.1364				40	57.8026				40	38.18
40	51.1364				40	53.5182				40	37.39
40	51.1364				40	47.585				40	35.15
40	59.6591				40	73.2149				40	37.09
40	68.1818				40	71.2639				40	39.82
40	76.7045				40	57.9735	60.2263	10.0626		40	35.98
40	41.6667									40	38.19
40	58.3333									40	38.8
40	75	59.2172	11.9382							40	36.24	37.4267	1.48169
60	34.0909				60	54.2233				60	40.65
60	51.1364				60	48.285				60	40.91
60	51.1364				60	50.3917				60	41.46
60	76.7045				60	62.7045				60	39.29
60	85.2273				60	67.1847				60	45.98
60	85.2273				60	56.6599	56.5748	7.24749		60	45.21
60	33.3333									60	41.69
60	58.3333									60	42.55
60	66.6667	60.2062	19.806							60	42.72	42.2733	2.15161
80	17.0454				80	64.0675				80	53.48
80	68.1818				80	42.2671				80	49.05
80	68.1818				80	40.608				80	48.09
80	68.1818				80	61.9172				80	46.1
80	68.1818				80	66.7218				80	48.73
80	85.2273				80	58.7146	55.7161	11.3793		80	51.87
80	50									80	40.14
80	50									80	38.88
80	66.6667	60.1852	19.3436							80	47.43	47.0856	4.84786
100	51.1364									100	45.68
100	51.1364									100	47.13
100	51.1364									100	43.65
100	76.7045				100	42.974				100	46.3
100	68.1818				100	39.4639				100	47.49
100	76.7045				100	36.7678				100	45.62
100	50				100	57.2107				100	43.46
100	50				100	60.259				100	46.34
100	58.3333	59.2593	11.503		100	54.8892	48.5941	10.0474		100	46.71	45.82	1.42021
A-431 cells (calcein) (% of control)					A-431 cells (resazurin) (% of control)					A-431 cells (LDH) (% of positive control)
Ag HEC (ug/ml)	Value	Mean	SD		Ag HEC (ug/ml)	Value	Mean	SD		Ag HEC (ug/ml)	Value	Mean	SD
ctrl	96.1742				ctrl	100.24				ctrl	19.14
ctrl	95.1742				ctrl	101.25				ctrl	19.24
ctrl	107.452				ctrl	98.54				ctrl	15.42
ctrl	101.21				ctrl	98.54				ctrl	10.25
ctrl	99.54				ctrl	101				ctrl	18.4
ctrl	102.25				ctrl	100.45	100.003	1.19044		ctrl	19.24
ctrl	98.45									ctrl	15.45
ctrl	100.25									ctrl	19.54
ctrl	99.47	99.9967	3.58705							ctrl	14.54	16.8022	3.14618
2.5	68.54				2.5	74.5117				2.5	29.96
2.5	51.1364				2.5	73.7876				2.5	29.91
2.5	68.1818				2.5	79.1039				2.5	26.67
2.5	68.1818				2.5	73.972				2.5	32.39
2.5	68.1818				2.5	73.7758				2.5	33.28
2.5	93.75				2.5	75.2726	75.0706	2.05673		2.5	31.15
2.5										2.5	29.77
2.5	58.3333									2.5	32.63
2.5	75	68.9131	12.4419							2.5	26.18	30.2156	2.50089
5	51.1364				5	62.9407				5	38.26
5	68.1818				5	60.2118				5	35.14
5	85.2273				5	62.742				5	39.48
5	102.273				5	66.9338				5	33.09
5	93.75				5	72.1075				5	32.92
5	76.7045				5	63.1025	64.673	4.23039		5	31.2
5	58.3333									5	33.81
5	83.3333									5	32.39
5	75	77.1044	16.3026							5	33.91	34.4667	2.73835
10	51.1364				10	53.596				10	36.36
10	68.1818				10	56.1711				10	38.39
10	68.1818				10	48.3386				10	39.9
10	68.1818				10	65.4183				10	39.23
10	51.1364				10	66.8963				10	35.18
10	76.7045				10	64.9669	59.2312	7.61185		10	36.84
10	75									10	41.85
10	58.3333									10	39.66
10	66.6667	64.8359	9.34578							10	37.9	38.3678	2.05041
20	51.1364				20	37.8117				20	67.06
20	51.1364				20	59.6846				20	34.67
20	51.1364				20	43.534				20	57.5
20	68.1818				20	63.587				20	38.78
20	76.7045				20	71.3173				20	53.1
20	68.1818				20	68.814	57.4581	13.7362		20	43.48
20	58.3333									20	67.02
20	50									20	56.58
20	66.6667	60.1641	9.97245							20	45.24	51.4922	11.7042
40	34.0909				40	27.283				40	51.77
40	34.0909				40	40.125				40	56.5
40	51.1364				40	30.8536				40	57.89
40	68.1818				40	55.25				40	53.87
40	51.1364				40	60.7694				40	59.38
40	68.1818				40	64.9612	46.5404	15.9733		40	58.54
40	58.3333									40	53.77
40	66.6667									40	54.26
40	75	56.3131	14.9309							40	54.8	55.6422	2.5597
60	34.0909				60	39.541				60	63.65
60	34.0909				60	30.0483				60	59.37
60	34.0909				60	35.4629				60	61.14
60	59.6591				60	48.4581				60	70.11
60	8.52273				60	49.0363				60	56.37
60	59.6591				60	40.154	40.4501	7.37339		60	60.88
60	50									60	59.47
60	41.6667									60	65.21
60	58.3333	42.2348	16.8169							60	57.97	61.5744	4.18955
80	17.0454				80	7.76742				80	64.49
80	34.0909				80	33.6794				80	58.23
80	17.0454				80	31.6625				80	64.59
80	59.6591				80	56.047				80	64.57
80	51.1364				80	47.9015				80	71.89
80	59.6591				80	57.1559	39.0356	18.7461		80	65.42
80	41.6667									80	61.55
80	58.3333									80	61.1
80	58.3333	44.1077	17.709							80	57.63	63.2744	4.3117
100	0									100	76.32
100	17.0454									100	77.22
100	34.0909									100	75.45
100	42.6136				100	19.549				100	77.98
100	51.1364				100	5.0454				100	73.4
100	51.1364				100	25.3422				100	80.65
100	50				100	40.9527				100	70.71
100	58.3333				100	58.9973				100	77.17
100	50	39.3729	19.2005		100	43.7069	32.2656	19.347		100	66.8	75.0778	4.19128

## Sheet: figure 5
VIABILITY
HaCaT cells (calcein) (% of control)					HaCaT cells (resazurin) (% of control)					HaCaT cells (LDH) (% of positive control)
Ag Pristine (ug/ml)	Value	Mean	SD		Ag Pristine (ug/ml)	Value	Mean	SD		Ag Pristine (ug/ml)	Value	Mean	SD
ctrl	99.21				ctrl	106.447				ctrl	10.25
ctrl	99.54				ctrl	96.1545				ctrl	11.87
ctrl	101.36				ctrl	97.3983				ctrl	12.54
ctrl	100.54				ctrl	98.7445				ctrl	14.12
ctrl	101.214				ctrl	101.456				ctrl	13.54
ctrl	98.54				ctrl	99.7995	100	3.65677		ctrl	16.54
ctrl	99.11									ctrl	14.87
ctrl	100.03									ctrl	15.24
ctrl	100.45	99.9993	0.973254							ctrl	11.54	13.39	2.01264
2.5	63.3929				2.5	90.4488				2.5	10.45
2.5	95.0893				2.5	85.5498				2.5	8.94
2.5	110.938				2.5	83.3301				2.5	10.17
2.5	56.4773				2.5	78.2406				2.5	7.24
2.5	67.2348				2.5	82.5325				2.5	10.33
2.5	67.2348				2.5	87.3751	84.5795	4.22228		2.5	9.54
2.5	96.4674									2.5	8.18
2.5	96.4674									2.5	8.31
2.5	38.587	76.8765	23.7419							2.5	7.92	9.00889	1.16979
5	63.3929				5	42.8015				5	10.69
5	79.2411				5	43.6707				5	13.89
5	95.0893				5	45.5042				5	11.92
5	40.3409				5	77.4017				5	12.29
5	53.7879				5	82.3397				5	9.34
5	67.2348				5	77.5818	61.5499	19.3347		5	15.23
5	115.761									5	10.99
5	77.1739									5	18.2
5	38.587	70.0676	25.1021							5	16.37	13.2133	2.91964
10	47.5446				10	35.2093				10	8.67
10	63.3929				10	35.2543				10	4.85
10	63.3929				10	31.4026				10	13.54
10	26.8939				10	60.0349				10	18.44
10	67.2348				10	61.4382				10	11.83
10	67.2348				10	76.7853	50.0207	18.6067		10	14.82
10	57.8804									10	10.96
10	38.587									10	4.28
10	19.2935	50.1617	18.1237							10	11.53	10.9911	4.55217
20	25.8482				20	0				20	5.64
20	21.5447				20	0				20	6.41
20	0.69643				20	0				20	4.02
20	0.21				20	30.4688				20	13.86
20	0.34091				20	23.1815				20	13.75
20	0.21				20	22.9782	12.7714	14.2483		20	11.1
20	0.26									20	4.44
20	0									20	18.18
20	0	5.45669	10.3988							20	13.01	10.0456	5.05838
40	27.012				40	2.10171				40	23.16
40	8.51				40	0				40	22.64
40	1.25				40	1.77609				40	21.92
40	3.21				40	1.3706				40	22.79
40	1.02				40	0.614333				40	24.42
40	1.26				40	0	0.977121	0.90543		40	20.91
40	1.64									40	25.52
40	1									40	19.14
40	0	4.98911	8.63301							40	29.97	23.3856	3.08714
60	5.251				60	0				60	36.72
60	21.25				60	0				60	36.06
60	0				60	0				60	35.37
60	0.55				60	2.81958				60	28.06
60	1.26				60	0				60	35.84
60	0.21				60	6.88053	1.61668	2.81459		60	33.98
60	0									60	31.38
60	0									60	34.97
60	0	3.169	6.98826							60	37.42	34.4222	2.95985
80	1.21				80	0				80	44.16
80	1.24				80	0.129401				80	45.88
80	18.54				80	0				80	43.85
80	10.21				80	3.22207				80	46.41
80	0				80	0				80	46.77
80	0				80	0	0.558579	1.30587		80	42.38
80	0									80	43.56
80	0									80	41.96
80	0	3.46667	6.54616							80	42.64	44.1789	1.78902
100	18.24									100	75.33
100	5.24									100	74.84
100	0									100	70.59
100	0				100	0.18905				100	74.38
100	0				100	0				100	74.29
100	0				100	0				100	75.37
100	0				100	4.31092				100	75
100	0				100	2.34718				100	73.31
100	0	2.60889	6.11247		100	0.0508414	1.14966	1.80007		100	74.7	74.2011	1.49207
HaCaT cells (calcein) (% of control)					HaCaT cells (resazurin) (% of control)					HaCaT cells (LDH) (% of positive control)
Ag PVP (ug/ml)	Value	Mean	SD		Ag PVP (ug/ml)	Value	Mean	SD		Ag PVP (ug/ml)	Value	Mean	SD
ctrl	99.21				ctrl	106.447				ctrl	10.25
ctrl	99.54				ctrl	96.1545				ctrl	11.87
ctrl	101.36				ctrl	97.3983				ctrl	12.54
ctrl	100.54				ctrl	98.7445				ctrl	14.12
ctrl	101.214				ctrl	101.456				ctrl	13.54
ctrl	98.54				ctrl	99.7995	100	3.65677		ctrl	16.54
ctrl	99.11									ctrl	14.87
ctrl	100.03									ctrl	15.24
ctrl	100.45	99.9993	0.973254							ctrl	11.54	13.39	2.01264
2.5	95.0893				2.5	93.9582				2.5	14.89
2.5	126.786				2.5	89.4171				2.5	18.76
2.5	126.786				2.5	91.5694				2.5	15.16
2.5	94.1288				2.5	81.5919				2.5	10.04
2.5	107.576				2.5	93.4316				2.5	10.35
2.5	107.576				2.5	94.0565	90.6708	4.78952		2.5	10.35
2.5	135.054									2.5	12.5
2.5	115.761									2.5	12.16
2.5	77.1739	109.548	18.6618							2.5	10.48	12.7433	2.97773
5	95.0893				5	75.4076				5	13.55
5	110.938				5	68.5158				5	12.35
5	126.786				5	71.8531				5	12.97
5	80.6818				5	77.1179				5	19.04
5	94.1288				5	84.9496				5	17.53
5	80.6818				5	81.1661	76.5017	6.0014		5	12.24
5	115.761									5	17.32
5	77.1739									5	6.66
5	57.8804	93.2356	21.7191							5	16.61	14.2522	3.80926
10	79.2411				10	46.9659				10	15.5
10	95.0893				10	49.3303				10	15.8
10	95.0893				10	44.2672				10	16.15
10	80.6818				10	75.277				10	14.73
10	67.2348				10	78.4588				10	16.54
10	67.2348				10	79.9946	62.3823	17.1528		10	15.66
10	57.8804									10	16.3
10	38.587									10	15.37
10	38.587	68.8473	21.1607							10	15.06	15.6789	0.58897
20	47.5446				20	20				20	15.96
20	47.5446				20	20				20	14.44
20	47.5446				20	20				20	13.05
20	0				20	50.0448				20	12.99
20	-13.447				20	42.5648				20	16.74
20	0				20	40.1244	32.1223	13.6759		20	14.9
20	0									20	13.69
20	19.2935									20	15.42
20	-19.2935	14.3541	27.0472							20	13.92	14.5678	1.2987
40	35.54				40	1.09942				40	29.83
40	0				40	0.056063				40	15.59
40	0				40	1.12582				40	18.78
40	0				40	0				40	22.79
40	0				40	0				40	20.41
40	0				40	0	0.380217	0.567794		40	22.91
40	0									40	25.1
40	0									40	21.42
40	0	3.94889	11.8467							40	21.55	22.0422	3.98244
60	0				60	0				60	28.56
60	0				60	0				60	27.46
60	0				60	0				60	26.15
60	0				60	3.70506				60	20.81
60	0				60	0.1843				60	25.14
60	0				60	2.6374	1.08779	1.65031		60	25.02
60	0									60	27.09
60	0									60	21.16
60	32.54	3.61556	10.8467							60	23.28	24.9633	2.73139
80	0				80	0				80	39.56
80	0				80	0				80	30.86
80	0				80	0				80	21.43
80	0				80	2.06331				80	27.37
80	0				80	4.8384				80	29.81
80	0				80	3.1098	1.66858	2.03141		80	35.14
80	1.2									80	38.49
80	0									80	31.2
80	19.54	2.30444	6.47551							80	26	31.0956	5.8914
100	0									100	42.02
100	0									100	42.22
100	1.51									100	41.45
100	19.54				100	0				100	41.11
100	0				100	0				100	41.96
100	0				100	0				100	41.64
100	0				100	2.24337				100	42.6
100	0				100	3.40425				100	42.46
100	0	2.33889	6.46972		100	3.49534	1.52383	1.72666		100	42.27	41.97	0.488748
HaCaT cells (calcein) (% of control)					HaCaT cells (resazurin) (% of control)					HaCaT cells (LDH) (% of positive control)
Ag CIT (ug/ml)	Value	Mean	SD		Ag CIT (ug/ml)	Value	Mean	SD		Ag CIT (ug/ml)	Value	Mean	SD
ctrl	99.22				ctrl	106.447				ctrl	10.25
ctrl	99.25				ctrl	96.1545				ctrl	11.87
ctrl	99.54				ctrl	97.3983				ctrl	12.54
ctrl	100.54				ctrl	98.7445				ctrl	14.12
ctrl	101.214				ctrl	101.456				ctrl	13.54
ctrl	100.21	99.9957	0.798985		ctrl	99.7995	100	3.65677		ctrl	16.54
										ctrl	14.87
										ctrl	15.24
										ctrl	11.54	13.39	2.01264
2.5	63.3929				2.5	101.32				2.5	18.57
2.5	147.917				2.5	97.6111				2.5	25.9
2.5	126.786				2.5	92.651				2.5	18.1
2.5	77.1739				2.5	105.11				2.5	19.55
2.5	77.1739				2.5	104.159				2.5	9.58
2.5	96.4674	98.1517	32.8256		2.5	106.389	101.207	5.23353		2.5	19.49
										2.5	6.1
										2.5	19.84
										2.5	31.6	18.7478	7.6091
5	105.655				5	75.1488				5	18.66
5	147.917				5	98.4203				5	11.01
5	105.655				5	101.502				5	16.17
5	96.4674				5	107.479				5	17.51
5	57.8804				5	103.946				5	21.04
5	77.1739	98.458	30.5066		5	112.871	99.8946	13.1106		5	11.76
										5	11.84
										5	20.33
										5	18.68	16.3333	3.87138
10	84.5238				10	81.3351				10	8.15
10	105.543				10	84.4731				10	14.83
10	126.786				10	83.3584				10	20.14
10	77.1739				10	88.0532				10	18.71
10	68.587				10	95.9495				10	14.16
10	57.8804	86.749	25.3616		10	85.1345	86.384	5.17964		10	28
										10	11.73
										10	20.78
										10	6.82	15.9244	6.70972
20	105.655				20	60.8324				20	15
20	105.655				20	84.0462				20	17.88
20	107.917				20	87.1012				20	20.17
20	57.8804				20	107.038				20	17.79
20	78.587				20	104.206				20	7.31
20	77.1739	88.8113	20.6354		20	100.765	90.6648	17.3201		20	18.35
										20	11.13
										20	9.15
										20	13.63	14.49	4.49863
40	84.5238				40	73.5467				40	37.97
40	105.655				40	53.4285				40	32.65
40	105.655				40	56.1945				40	34.33
40	38.587				40	101.165				40	34.38
40	77.1739				40	96.7738				40	33.67
40	57.8804	78.2458	26.5731		40	101.319	80.4045	22.3481		40	32.67
										40	32.78
										40	34.82
										40	30.8	33.7856	1.99065
60	63.3929				60	71.5462				60	33.07
60	105.655				60	52.2696				60	43.99
60	105.655				60	62.3013				60	33.51
60	77.1739				60	96.6501				60	35.15
60	57.8804				60	87.7891				60	28.32
60	77.1739	81.1551	20.442		60	101.461	78.6696	19.7055		60	36.36
										60	30.13
										60	28.19
										60	34.54	33.6956	4.8509
80	84.5238				80	90.6294				80	25.79
80	105.655				80	73.9818				80	38.22
80	105.655				80	77.0981				80	30.32
80	77.1739				80	68.3725				80	38.19
80	57.8804				80	72.636				80	36.45
80	57.8804	81.4614	21.4966		80	61.4898	74.0346	9.75871		80	37.84
										80	39.53
										80	31.73
										80	30.91	34.3311	4.76123
										100	40.81
										100	39.37
										100	31.64
100	84.5238				100	61.9133				100	41.58
100	105.655				100	47.8478				100	38.45
100	105.655				100	47.2369				100	35.41
100	77.1739				100	81.1247				100	31.15
100	77.1739				100	95.9467				100	31.01
100	77.1739	87.8925	14.05		100	81.4497	69.2532	19.9951		100	33.17	35.8433	4.28953
HaCaT cells (calcein) (% of control)					HaCaT cells (resazurin) (% of control)					HaCaT cells (LDH) (% of positive control)
Ag HEC (ug/ml)	Value	Mean	SD		Ag HEC (ug/ml)	Value	Mean	SD		Ag HEC (ug/ml)	Value	Mean	SD
ctrl	99.21				ctrl	106.447				ctrl	10.25
ctrl	99.54				ctrl	96.1545				ctrl	11.87
ctrl	101.36				ctrl	97.3983				ctrl	12.54
ctrl	100.54				ctrl	98.7445				ctrl	14.12
ctrl	101.214				ctrl	101.456				ctrl	13.54
ctrl	98.54				ctrl	99.7995	100	3.65677		ctrl	16.54
ctrl	99.11									ctrl	14.87
ctrl	100.03									ctrl	15.24
ctrl	100.45	99.9993	0.973254							ctrl	11.54	13.39	2.01264
2.5	99.2134				2.5	88.6959				2.5	15.41
2.5	98.3928				2.5	75.2973				2.5	18.92
2.5	98.5238				2.5	75.0559				2.5	23.17
2.5	111.278				2.5	99.4994				2.5	20.96
2.5	120.767				2.5	89.1394				2.5	20.43
2.5	103.785				2.5	95.7861	87.2457	10.1994		2.5	16.37
2.5	113.393									2.5	16.2
2.5	104.524									2.5	18.4
2.5	111.278	106.795	7.82353							2.5	16.24	18.4556	2.65134
5	126.786				5	86.3137				5	19.27
5	126.786				5	88.3203				5	17.87
5	126.786				5	66.0649				5	19.46
5	97.1284				5	87.7041				5	21.89
5	121.023				5	85.254				5	18.3
5	90.767				5	86.254	83.3185	8.52377		5	17.11
5	97.1284									5	18.54
5	121.023									5	17.23
5	90.767	110.91	16.4012							5	18.58	18.6944	1.44292
10	105.655				10	74.1217				10	16.73
10	105.655				10	68.0155				10	17.91
10	105.655				10	63.3285				10	17.07
10	161.364				10	76.8843				10	22.69
10	110.938				10	86.4766				10	14.68
10	80.6818				10	98.0272	77.809	12.6803		10	14.56
10	105.655									10	19.3
10	80.6818									10	19.33
10	83.6882	104.441	24.617							10	16.66	17.6589	2.53834
20	84.5238				20	63.3861				20	22.36
20	105.655				20	60.4493				20	21.37
20	84.5238				20	64.357				20	20.97
20	110.938				20	90.9901				20	22.12
20	60.5114				20	82.323				20	20.8
20	40.3409				20	96.5282	76.339	15.6326		20	21.65
20	84.5238									20	22.17
20	60.5114									20	19.46
20	40.3409	74.652	25.7987							20	22.42	21.48	0.960963
40	42.2619				40	30.3072				40	38.03
40	42.2619				40	35.0004				40	31.65
40	42.2619				40	31.7363				40	36.19
40	10.0852				40	70.3603				40	35.79
40	20.1704				40	90.2735				40	40.96
40	35.2395				40	51.9807	51.6097	24.3772		40	35.12
40	42.2619									40	39.31
40	10.0852									40	38.39
40	20.1704	29.4221	14.1964							40	31.28	36.3022	3.2906
60	0				60	0				60	62.48
60	42.2619				60	29.1574				60	62.75
60	42.2619				60	16.548				60	62.09
60	20.1704				60	16.3061				60	62.93
60	-10.0852				60	38.7746				60	62.43
60	-20.1704				60	33.9244	22.4518	14.2809		60	62.25
60	11.21									60	62.83
60	11									60	63.52
60	16.25	12.5443	21.1602							60	61.92	62.5778	0.489203
80	0				80	0				80	72.24
80	0				80	0				80	74.25
80	0				80	14.1606				80	72.52
80	12				80	30.7509				80	69.08
80	-10.0852				80	31.8074				80	71.42
80	0				80	29.0443	17.6272	15.0805		80	73.78
80	0.21									80	72.26
80	0.98									80	71.84
80	1.54	0.516086	5.55305							80	76.24	72.6256	1.99908
100	0									100	79.31
100	-3									100	79.84
100	2.5432									100	78.8
100	0				100	0				100	78.36
100	-1				100	0				100	78.74
100	2				100	0				100	78.78
100	0.07				100	39.2471				100	78.63
100	0.08				100	42.4482				100	79.66
100	0.05	0.0825778	1.59767		100	42.4149	20.685	22.6891		100	80.59	79.19	0.719635

## Sheet: figure 6
CYTOKINES
HaCaT cells					A-431 cells
IL-6 (pg/ml)	Value	Mean	SD		IL-6 (pg/ml)	Value	Mean	SD
Control	10				Control	4.21
Control	11.37				Control	4.12
Control	9.54				Control	4.32
Control	10.25				Control	4.69
Control	9.99				Control	4.3
Control	11.07	10.37	0.703506		Control	4.3	4.32333	0.194799
2.5 Ag Pristine	63.22				2.5 Ag Pristine	3.41
2.5 Ag Pristine	64.46				2.5 Ag Pristine	6.8
2.5 Ag Pristine	51.89				2.5 Ag Pristine	3.4
2.5 Ag Pristine	59.65				2.5 Ag Pristine	2.16
2.5 Ag Pristine	64.02				2.5 Ag Pristine	2.01
2.5 Ag Pristine	52.21	59.2417	5.82321		2.5 Ag Pristine	2.84	3.43667	1.7513
5 Ag Pristine	54.47				5 Ag Pristine	17.9
5 Ag Pristine	54.76				5 Ag Pristine	24.05
5 Ag Pristine	53.21				5 Ag Pristine	11.9
5 Ag Pristine	54.21				5 Ag Pristine	4.88
5 Ag Pristine	53.98				5 Ag Pristine	5.24
5 Ag Pristine	53.99	54.1033	0.529742		5 Ag Pristine	7.18	11.8583	7.73985
2.5 Ag PVP	90.87				2.5 Ag PVP	2.21
2.5 Ag PVP	77.75				2.5 Ag PVP	6.66
2.5 Ag PVP	118.15				2.5 Ag PVP	7.66
2.5 Ag PVP	117.58				2.5 Ag PVP	2.08
2.5 Ag PVP	76.47				2.5 Ag PVP	2.13
2.5 Ag PVP	109.25	98.345	19.1817		2.5 Ag PVP	4.47	4.20167	2.48336
5 Ag PVP	120.22				5 Ag PVP	10.9
5 Ag PVP	95.95				5 Ag PVP	14.25
5 Ag PVP	122.54				5 Ag PVP	18.18
5 Ag PVP	112.47				5 Ag PVP	3.21
5 Ag PVP	90.54				5 Ag PVP	7.22
5 Ag PVP	122.25	110.662	14.0807		5 Ag PVP	12.03	10.965	5.25644
2.5 Ag CIT	85.55				2.5 Ag CIT	6.7
2.5 Ag CIT	84.51				2.5 Ag CIT	4.06
2.5 Ag CIT	85.62				2.5 Ag CIT	4.56
2.5 Ag CIT	84.95				2.5 Ag CIT	1.95
2.5 Ag CIT	85.01				2.5 Ag CIT	1.59
2.5 Ag CIT	85.65	85.215	0.463627		2.5 Ag CIT	2.27	3.52167	1.96152
5 Ag CIT	91.92				5 Ag CIT	5.65
5 Ag CIT	99.84				5 Ag CIT	5.65
5 Ag CIT	88.85				5 Ag CIT	4.99
5 Ag CIT	94.58				5 Ag CIT	6.52
5 Ag CIT	95.58				5 Ag CIT	11.36
5 Ag CIT	92.54	93.885	3.73737		5 Ag CIT	13.25	7.90333	3.49547
2.5 Ag HEC	26.6				2.5 Ag HEC	7.87
2.5 Ag HEC	38.11				2.5 Ag HEC	5.6
2.5 Ag HEC	21.24				2.5 Ag HEC	7.32
2.5 Ag HEC	28.45				2.5 Ag HEC	2.65
2.5 Ag HEC	20.58				2.5 Ag HEC	3.62
2.5 Ag HEC	21.54	26.0867	6.70664		2.5 Ag HEC	6.8	5.64333	2.10537
5 Ag HEC	5.35				5 Ag HEC	3.2
5 Ag HEC	6.88				5 Ag HEC	4.06
5 Ag HEC	9.4				5 Ag HEC	3.72
5 Ag HEC	7.02				5 Ag HEC	2.14
5 Ag HEC	8.58				5 Ag HEC	5.56
5 Ag HEC	5.64	7.145	1.59481		5 Ag HEC	0.74	3.23667	1.65812
LPS	44.44				LPS	15.21
LPS	42.92				LPS	15.04
LPS	43.89				LPS	10.25
LPS	44.57				LPS	10.01
LPS	43.52				LPS	10.01
LPS	42.58	43.6533	0.802837		LPS	10.01	11.755	2.6126
HaCaT cells					A-431 cells
TNF- alpha (pg/ml)	Value	Mean	SD			Value	Mean	SD
Control	10.62				Control	3.12
Control	18.15				Control	3.46
Control	18.68				Control	3.48
Control	11.33				Control	3.46
Control	14.07				Control	3.79
Control	12.47	14.22	3.4564		Control	3.46	3.46167	0.212077
2.5 Ag Pristine	24.34				2.5 Ag Pristine	5.69
2.5 Ag Pristine	9.7				2.5 Ag Pristine	7.34
2.5 Ag Pristine	8.65				2.5 Ag Pristine	6.92
2.5 Ag Pristine	21.15				2.5 Ag Pristine	3.54
2.5 Ag Pristine	21.15				2.5 Ag Pristine	2.15
2.5 Ag Pristine	16.35	16.89	6.50666		2.5 Ag Pristine	4.34	4.99667	2.01632
5 Ag Pristine	17.4				5 Ag Pristine	9.07
5 Ag Pristine	17.92				5 Ag Pristine	11.9
5 Ag Pristine	17.4				5 Ag Pristine	9.91
5 Ag Pristine	17.4				5 Ag Pristine	13.49
5 Ag Pristine	17.4				5 Ag Pristine	18.45
5 Ag Pristine	26.18	18.95	3.54806		5 Ag Pristine	12.56	12.5633	3.3225
2.5 Ag PVP	19.21				2.5 Ag PVP	8.51
2.5 Ag PVP	18.23				2.5 Ag PVP	9.84
2.5 Ag PVP	17.4				2.5 Ag PVP	14.58
2.5 Ag PVP	11.26				2.5 Ag PVP	7.13
2.5 Ag PVP	18.23				2.5 Ag PVP	14.65
2.5 Ag PVP	20.36	17.4483	3.19691		2.5 Ag PVP	17.4	12.0183	4.0841
5 Ag PVP	15.54				5 Ag PVP	10.26
5 Ag PVP	12.62				5 Ag PVP	24.66
5 Ag PVP	24.98				5 Ag PVP	7.68
5 Ag PVP	26.99				5 Ag PVP	15.4
5 Ag PVP	22.69				5 Ag PVP	15.4
5 Ag PVP	14.21	19.505	6.12056		5 Ag PVP	19.06	15.41	6.0854
2.5 Ag CIT	35.2				2.5 Ag CIT	4.28
2.5 Ag CIT	21.05				2.5 Ag CIT	5.15
2.5 Ag CIT	26.34				2.5 Ag CIT	3.9
2.5 Ag CIT	29.36				2.5 Ag CIT	2.48
2.5 Ag CIT	36.59				2.5 Ag CIT	2.88
2.5 Ag CIT	32.8	30.2233	5.86373		2.5 Ag CIT	1.95	3.44	1.20802
5 Ag CIT	26.72				5 Ag CIT	6.5
5 Ag CIT	29.53				5 Ag CIT	6.5
5 Ag CIT	21.59				5 Ag CIT	3.21
5 Ag CIT	35.89				5 Ag CIT	3.81
5 Ag CIT	28.45				5 Ag CIT	2.02
5 Ag CIT	24.5	27.78	4.88839		5 Ag CIT	6.65	4.78167	2.02174
2.5 Ag HEC	13.27				2.5 Ag HEC	10.12
2.5 Ag HEC	27.97				2.5 Ag HEC	6.26
2.5 Ag HEC	24.5				2.5 Ag HEC	6.26
2.5 Ag HEC	18.27				2.5 Ag HEC	7.96
2.5 Ag HEC	18.27				2.5 Ag HEC	5.76
2.5 Ag HEC	18.27	20.0917	5.25342		2.5 Ag HEC	2.35	6.45167	2.57322
5 Ag HEC	23.63				5 Ag HEC	5.7
5 Ag HEC	20.36				5 Ag HEC	6.24
5 Ag HEC	10.83				5 Ag HEC	4.28
5 Ag HEC	17.5				5 Ag HEC	9.28
5 Ag HEC	17.5				5 Ag HEC	5.7
5 Ag HEC	17.5	17.8867	4.22725		5 Ag HEC	3.01	5.70167	2.11473
LPS	20.67				LPS	20.9
LPS	13.85				LPS	19.5
LPS	18.23				LPS	19.5
LPS	34.51				LPS	18.5
LPS	32.54				LPS	21.21
LPS	35.21	25.835	9.34084		LPS	18.54	19.6917	1.14763
HaCaT cells					A-431 cells
IL-8 (pg/ml)	Value	Mean	SD			Value	Mean	SD
Control	12.86				Control	8.54
Control	11.98				Control	16.02
Control	12.42				Control	14.88
Control	12.45				Control	11.15
Control	11.95				Control	7.61
Control	12.32	12.33	0.337757		Control	8.54	11.1233	3.57159
2.5 Ag Pristine	10.81				2.5 Ag Pristine	5.4
2.5 Ag Pristine	6.31				2.5 Ag Pristine	5.4
2.5 Ag Pristine	9.54				2.5 Ag Pristine	5.4
2.5 Ag Pristine	8.54				2.5 Ag Pristine	5.18
2.5 Ag Pristine	9.54				2.5 Ag Pristine	2.55
2.5 Ag Pristine	7.54	8.71333	1.60907		2.5 Ag Pristine	8.71	5.44	1.95537
5 Ag Pristine	14.07				5 Ag Pristine	8.2
5 Ag Pristine	12.26				5 Ag Pristine	8.2
5 Ag Pristine	13.25				5 Ag Pristine	8.2
5 Ag Pristine	12.99				5 Ag Pristine	5.53
5 Ag Pristine	12.88				5 Ag Pristine	7
5 Ag Pristine	13.22	13.1117	0.590438		5 Ag Pristine	12.09	8.20333	2.1772
2.5 Ag PVP	6.71				2.5 Ag PVP	5.25
2.5 Ag PVP	7.76				2.5 Ag PVP	6.58
2.5 Ag PVP	6.25				2.5 Ag PVP	6.53
2.5 Ag PVP	6.25				2.5 Ag PVP	5.64
2.5 Ag PVP	7.02				2.5 Ag PVP	4.81
2.5 Ag PVP	6.98	6.82833	0.567571		2.5 Ag PVP	3.9	5.45167	1.03262
5 Ag PVP	30.77				5 Ag PVP	9.62
5 Ag PVP	25.47				5 Ag PVP	6.51
5 Ag PVP	28.14				5 Ag PVP	7.03
5 Ag PVP	29.21				5 Ag PVP	5.31
5 Ag PVP	26.54				5 Ag PVP	5.03
5 Ag PVP	28.65	28.13	1.8979		5 Ag PVP	11.12	7.43667	2.43609
2.5 Ag CIT	15.63				2.5 Ag CIT	7.74
2.5 Ag CIT	20.31				2.5 Ag CIT	9.43
2.5 Ag CIT	15				2.5 Ag CIT	15.54
2.5 Ag CIT	16.54				2.5 Ag CIT	16.54
2.5 Ag CIT	14.41				2.5 Ag CIT	15.23
2.5 Ag CIT	12.54	15.7383	2.61126		2.5 Ag CIT	12.89	12.895	3.58649
5 Ag CIT	23.19				5 Ag CIT	3.63
5 Ag CIT	24.7				5 Ag CIT	5.51
5 Ag CIT	24.54				5 Ag CIT	2.51
5 Ag CIT	23.99				5 Ag CIT	5.58
5 Ag CIT	24.01				5 Ag CIT	6.58
5 Ag CIT	23.18	23.935	0.645748		5 Ag CIT	7.58	5.23167	1.87106
2.5 Ag HEC	12.86				2.5 Ag HEC	14.41
2.5 Ag HEC	15				2.5 Ag HEC	9.76
2.5 Ag HEC	14.25				2.5 Ag HEC	6.85
2.5 Ag HEC	13.99				2.5 Ag HEC	10.3
2.5 Ag HEC	14				2.5 Ag HEC	10.3
2.5 Ag HEC	13.88	13.9967	0.689425		2.5 Ag HEC	10.33	10.325	2.41178
5 Ag HEC	13.66				5 Ag HEC	7.32
5 Ag HEC	16.25				5 Ag HEC	6.71
5 Ag HEC	13.15				5 Ag HEC	9.21
5 Ag HEC	14.01				5 Ag HEC	7.58
5 Ag HEC	13.99				5 Ag HEC	7.4
5 Ag HEC	14.54	14.2667	1.07385		5 Ag HEC	8.58	7.8	0.919065
LPS	27.05				LPS	35.25
LPS	24.73				LPS	32.25
LPS	26.22				LPS	31.5
LPS	25.88				LPS	29.58
LPS	26.54				LPS	34.58
LPS	24.54	25.8267	1.00211		LPS	29.58	32.1233	2.41466
HaCaT cells					A-431 cells
IL-1 BETA (pg/ml)	Value	Mean	SD			Value	Mean	SD
Control	2.72				Control	0.69
Control	2.67				Control	0.87
Control	3.44				Control	0
Control	2.98				Control	0.89
Control	3.5				Control	0.83
Control	3.01	3.05333	0.350523		Control	0.74	0.67	0.337105
2.5 Ag Pristine	2.46				2.5 Ag Pristine	0.58
2.5 Ag Pristine	2.41				2.5 Ag Pristine	0.65
2.5 Ag Pristine	2.93				2.5 Ag Pristine	0.07
2.5 Ag Pristine	2.54				2.5 Ag Pristine	0.58
2.5 Ag Pristine	2.89				2.5 Ag Pristine	0.65
2.5 Ag Pristine	2.45	2.61333	0.23398		2.5 Ag Pristine	0.65	0.53	0.227947
5 Ag Pristine	2.25				5 Ag Pristine	0.36
5 Ag Pristine	2.6				5 Ag Pristine	0.53
5 Ag Pristine	2.98				5 Ag Pristine	0.67
5 Ag Pristine	2.35				5 Ag Pristine	0.07
5 Ag Pristine	2.88				5 Ag Pristine	0.53
5 Ag Pristine	2.75	2.635	0.290844		5 Ag Pristine	0.76	0.486667	0.245656
2.5 Ag PVP	3.58				2.5 Ag PVP	0.35
2.5 Ag PVP	3.53				2.5 Ag PVP	0.35
2.5 Ag PVP	3.45				2.5 Ag PVP	0.27
2.5 Ag PVP	3.42				2.5 Ag PVP	0.25
2.5 Ag PVP	3.54				2.5 Ag PVP	0.23
2.5 Ag PVP	3.55	3.51167	0.0624233		2.5 Ag PVP	0.65	0.35	0.155435
5 Ag PVP	3.56				5 Ag PVP	0.53
5 Ag PVP	3.15				5 Ag PVP	0.74
5 Ag PVP	3.44				5 Ag PVP	0.85
5 Ag PVP	3.54				5 Ag PVP	0.56
5 Ag PVP	3.33				5 Ag PVP	0.8
5 Ag PVP	3.26	3.38	0.162111		5 Ag PVP	0.78	0.71	0.132966
2.5 Ag CIT	2.72				2.5 Ag CIT	0.65
2.5 Ag CIT	2.39				2.5 Ag CIT	0.31
2.5 Ag CIT	3.17				2.5 Ag CIT	0.62
2.5 Ag CIT	2.56				2.5 Ag CIT	0.54
2.5 Ag CIT	2.65				2.5 Ag CIT	0.31
2.5 Ag CIT	2.99	2.74667	0.286543		2.5 Ag CIT	0.71	0.523333	0.174088
5 Ag CIT	1.62				5 Ag CIT	0.85
5 Ag CIT	1.49				5 Ag CIT	0.78
5 Ag CIT	2.89				5 Ag CIT	0
5 Ag CIT	1.45				5 Ag CIT	0.78
5 Ag CIT	2.84				5 Ag CIT	1.01
5 Ag CIT	1.88	2.02833	0.665475		5 Ag CIT	0.94	0.726667	0.367351
2.5 Ag HEC	3.15				2.5 Ag HEC	0.47
2.5 Ag HEC	2.41				2.5 Ag HEC	0.71
2.5 Ag HEC	2.98				2.5 Ag HEC	0.8
2.5 Ag HEC	2.85				2.5 Ag HEC	0.69
2.5 Ag HEC	3.01				2.5 Ag HEC	0.95
2.5 Ag HEC	2.75	2.85833	0.259107		2.5 Ag HEC	0.85	0.745	0.164894
5 Ag HEC	3.36				5 Ag HEC	0.78
5 Ag HEC	3.29				5 Ag HEC	0
5 Ag HEC	3.41				5 Ag HEC	0
5 Ag HEC	3.3				5 Ag HEC	0.98
5 Ag HEC	3.01				5 Ag HEC	0.95
5 Ag HEC	2.98	3.225	0.183603		5 Ag HEC	0.02	0.455	0.495893
LPS	8.56				LPS	3.29
LPS	8.2				LPS	3
LPS	8.19				LPS	3.15
LPS	8.45				LPS	3.58
LPS	8.01				LPS	2.9
LPS	8.54	8.325	0.223674		LPS	3.25	3.195	0.239729

## Sheet: figure 7
RECOVERY (viability % of control)
HaCaT cells					A-431 cells
Ag Pristine(ug/ml)	Value	Mean	SD		Ag Pristine(ug/ml)	Value	Mean	SD
Ctrl	90				Ctrl	88.2353
Ctrl	105				Ctrl	105.882
Ctrl	105	100	8.66025		Ctrl	105.882	100	10.1886
2.5	45				2.5	35.2941
2.5	90				2.5	61.7647
2.5	75	70	22.9129		2.5	61.7647	52.9412	15.2828
5	30				5	35.2941
5	75				5	61.7647
5	75	60	25.9808		5	61.7647	52.9412	15.2828
10	45				10	35.2941
10	45				10	52.9412
10	45	45	0		10	70.5882	52.9412	17.6471
20	15				20	44.1176
20	30				20	52.9412
20	45	30	15		20	61.7647	52.9412	8.82353
40	0				40	35.2941
40	15				40	35.2941
40	30	15	15		40	52.9412	41.1765	10.1885
60	0				60	26.4706
60	30				60	35.2941
60	30	20	17.3205		60	44.1176	35.2941	8.82353
80	0				80	27.6471
80	15				80	26.4706
80	30	15	15		80	35.2941	29.8039	4.7909
100	0				100	26.4706
100	15				100	35.2941
100	30	15	15		100	44.1176	35.2941	8.82353
Ctrl +	5				Ctrl +	9.67742
Ctrl +	9				Ctrl +	9.67742
Ctrl +	0	4.66667	4.50925		Ctrl +	0	6.45161	5.58726
HaCaT cells					A-431 cells
Ag PVP (ug/ml)	Value	Mean	SD		Ag PVP (ug/ml)	Value	Mean	SD
Ctrl	90				Ctrl	88.2353
Ctrl	105				Ctrl	105.882
Ctrl	105	100	8.66025		Ctrl	105.882	100	10.1886
2.5	95				2.5	79.4118
2.5	90				2.5	79.4139
2.5	90	91.6667	2.88675		2.5	80	79.6086	0.339007
5	90				5	70.5882
5	90				5	79.3918
5	90	90	0		5	79.4318	76.4706	5.09431
10	90				10	70.5882
10	90				10	70.0001
10	90	90	0		10	71.5882	70.7255	0.802921
20	45				20	70.5882
20	45				20	71.5882
20	45	45	0		20	69.5882	70.5882	1
40	30				40	70.5882
40	45				40	61.7647
40	45	40	8.66025		40	61.7607	64.7045	5.09542
60	30				60	52.9412
60	45				60	53.4118
60	45	40	8.66025		60	52.1412	52.8314	0.642386
80	45				80	52.9412
80	45				80	53.2412
80	45	45	0		80	52.9412	53.0412	0.173205
100	45				100	52.9412
100	45				100	51.9412
100	45	45	0		100	53.9412	52.9412	1
Ctrl +	5				Ctrl +	9.67742
Ctrl +	9				Ctrl +	9.67742
Ctrl +	0	4.66667	4.50925		Ctrl +	0	6.45161	5.58726
HaCaT cells					A-431 cells
Ag CIT (ug/ml)	Value	Mean	SD		Ag CIT (ug/ml)	Value	Mean	SD
Ctrl	90				Ctrl	90
Ctrl	105				Ctrl	90
Ctrl	105	100	33.0068		Ctrl	120	100	17.3205
2.5	81.8182				2.5	112
2.5	81.8182				2.5	90
2.5	94.5455	86.0606	33.2823		2.5	90	97.3333	12.7017
5	99.0909				5	121
5	99.0909				5	90
5	86.3636	94.8485	34.0294		5	90	100.333	17.8979
10	54.5455				10	109.237
10	74.5455				10	80
10	81.8182	70.303	34.534		10	80	89.7455	16.8797
20	54.5455				20	90
20	54.5455				20	60
20	89.0909	66.0606	35.4995		20	60	70	17.3205
40	54.5455				40	60
40	54.5455				40	30
40	89.0909	66.0606	36.4196		40	60	50	17.3205
60	81.8182				60	30
60	61.8182				60	30
60	59.0909	67.5758	37.4432		60	60	40	17.3205
80	37.2727				80	30
80	37.2727				80	30
80	61.8182	45.4545	38.7716		80	60	40	17.3205
100	27.2727				100	30
100	27.2727				100	40
100	54.5455	36.3636	39.4459		100	60	43.3333	15.2753
Ctrl +	0				Ctrl +	9.67742
Ctrl +	5				Ctrl +	9.67742
Ctrl +	9	4.66667	39.2583		Ctrl +	0	6.45161	5.58726
HaCaT cells					A-431 cells
Ag HEC (ug/ml)	Value	Mean	SD		Ag HEC (ug/ml)	Value	Mean	SD
Ctrl	90				Ctrl	90
Ctrl	105				Ctrl	90
Ctrl	105	100	8.66025		Ctrl	120	100	17.3205
2.5	94.5455				2.5	90
2.5	81.8182				2.5	90
2.5	95.3636	90.5757	7.5953		2.5	90	90	0
5	96.3636				5	90
5	106.364				5	90
5	100.364	101.03	5.03322		5	90	90	0
10	109.091				10	90
10	110.091				10	60
10	106.091	108.424	2.08167		10	90	80	17.3205
20	109.009				20	90
20	107.091				20	60
20	83.8182	99.9727	14.0231		20	60	70	17.3205
40	106.364				40	70
40	117.364				40	65
40	100.818	108.182	8.42122		40	80	71.6667	7.63763
60	116.364				60	60
60	109.091				60	60
60	109.091	111.515	4.1989		60	90	70	17.3205
80	71.8182				80	60
80	79.0909				80	60
80	54.5455	68.4848	12.6077		80	60	60	0
100	54.5455				100	60
100	54.5455				100	60
100	54.5455	54.5455	0		100	70	63.3333	5.7735
Ctrl +	0				Ctrl +	9.67742
Ctrl +	5				Ctrl +	9.67742
Ctrl +	9	4.66667	4.50925		Ctrl +	0	6.45161	5.58726

## Sheet: figure 8
FRACTIONATED Ag (viability % of control)										FRACTIONATED Ag (viability % of control)
HaCaT cells					A-431 cells					CFT073 (24 H)					CFT073 (96 H)
Ag Pristine(ug/ml)	Value	Mean	SD		Ag Pristine(ug/ml)	Value	Mean	SD		Ag Pristine(ug/ml)	Value	Mean	SD		Ag Pristine(ug/ml)	Value	Mean	SD
Ctrl	92.9578				Ctrl	93.1034				Ctrl	104.1				Ctrl	94.1218
Ctrl	101.409				Ctrl	103.448				Ctrl	99.2255				Ctrl	88.8044
Ctrl	105.634	100	6.45433		Ctrl	103.448	100	5.9726		Ctrl	96.6742	100	3.77322		Ctrl	117.074	100	15.0235
5	67.6056				5	51.7241				5	65.8453				5	25.5115
5	71.831				5	62.069				5	64.1326				5	23.7789
5	71.831	70.4225	2.43951		5	62.069	58.6207	5.97259		5	65.1999	65.0593	0.864969		5	21.1383	23.4762	2.20223
10	50.7042				10	51.7241				10	50.7274				10	21.055
10	59.1549				10	51.7241				10	49.7925				10	21.7724
10	59.1549	56.338	4.87902		10	41.3793	48.2759	5.97259		10	51.9676	50.8292	1.09109		10	20.1174	20.9816	0.829938
20	46.4789				20	20.6897				20	34.7532				20	16.9406
20	38.0282				20	31.0345				20	32.9496				20	15.8627
20	42.2535	42.2535	4.22535		20	20.6897	24.1379	5.97258		20	36.2798	34.6608	1.66701		20	16.7956	16.533	0.584963
Ctrl +	8.4507				Ctrl +	0				Ctrl +	0.101309				Ctrl +	0.0524394
Ctrl +	4.22535				Ctrl +	20.6897				Ctrl +	0.0466175				Ctrl +	0.0597811
Ctrl +	0	4.22535	4.22535		Ctrl +	10.3448	10.3448	10.3448		Ctrl +	0.0714565	0.0731277	0.027384		Ctrl +	0.055659	0.0559599	0.0036801
HaCaT cells					A-431 cells					CFT073					CFT073 (96 H)
Ag PVP (ug/ml)	Value	Mean	SD		Ag PVP (ug/ml)	Value	Mean	SD		Ag PVP (ug/ml)	Value	Mean	SD		Ag PVP (ug/ml)	Value	Mean	SD
Ctrl	92.9578				Ctrl	93.1034				Ctrl	104.1				Ctrl	95.1218
Ctrl	101.409				Ctrl	103.448				Ctrl	99.2255				Ctrl	87.8044
Ctrl	105.634	100	6.45433		Ctrl	103.448	100	5.9726		Ctrl	96.6742	100	3.77322		Ctrl	117.074	100	15.2323
5	50.7042				5	62.069				5	54.5125				5	20.0218
5	50.7042				5	51.7241				5	54.2343				5	18.9237
5	54.9296	52.1127	2.43951		5	51.7241	55.1724	5.97259		5	56.1682	54.9717	1.04551		5	21.2915	20.079	1.18493
10	42.2535				10	51.7241				10	38.6215				10	18.4921
10	38.0282				10	41.3793				10	37.702				10	17.6066
10	38.0282	39.4366	2.43951		10	51.7241	48.2759	5.97259		10	38.1997	38.1744	0.460241		10	15.667	17.2552	1.44495
15	33.8028				15	31.0345				15	36.786				15	18.9864
15	46.4789				15	41.3793				15	36.4731				15	19.1218
15	42.2535	40.8451	6.45433		15	20.6897	31.0345	10.3448		15	38.1198	37.1263	0.874472		15	17.8351	18.6478	0.70703
Ctrl +	8.4507				Ctrl +	11.5385				Ctrl +	0.101309				Ctrl +	0.0524394
Ctrl +	4.22535				Ctrl +	11.5385				Ctrl +	0.0466175				Ctrl +	0.0597811
Ctrl +	0	4.22535	4.22535		Ctrl +	0	7.69231	6.66173		Ctrl +	0.0714565	0.0731277	0.027384		Ctrl +	0.055659	0.0559599	0.0036801
HaCaT cells					A-431 cells					CFT073					CFT073 (96 H)
Ag HEC (ug/ml)	Value	Mean	SD		Ag HEC (ug/ml)	Value	Mean	SD		Ag HEC (ug/ml)	Value	Mean	SD		Ag HEC (ug/ml)	Value	Mean	SD
Ctrl	92.9578				Ctrl	93.1034				Ctrl	104.1				Ctrl	104.1
Ctrl	101.409				Ctrl	103.448				Ctrl	99.2255				Ctrl	99.2255
Ctrl	105.634	100	6.45433		Ctrl	103.448	100	5.9726		Ctrl	96.6742	100	3.77322		Ctrl	96.6742	100	3.77322
4	88.7324				4	91.1379				4	86.3259				4	29.8671
4	71.831				4	93.7931				4	85.6212				4	25.2849
4	67.6056	76.0563	11.1792		4	110.448	98.4598	10.4669		4	89.1487	87.032	1.86672		4	26.4324	27.1948	2.38436
6	71.831				6	93.1034				6	76.6783				6	27.6487
6	76.0563				6	103.448				6	82.5791				6	24.5317
6	71.831	73.2394	2.43951		6	93.1034	96.5517	5.9726		6	79.6772	79.6449	2.95055		6	25.2292	25.8032	1.63585
8	63.3803				8	72.4138				8	68.8826				8	23.6345
8	71.831				8	82.7586				8	75.7816				8	21.8512
8	63.3803	66.1972	4.87902		8	93.1034	82.7586	10.3448		8	76.5129	73.7257	4.21017		8	24.6287	23.3715	1.40732
Ctrl +	8.4507				Ctrl +	11.5385				Ctrl +	0.101309				Ctrl +	0.101309
Ctrl +	4.22535				Ctrl +	11.5385				Ctrl +	0.0466175				Ctrl +	0.0466175
Ctrl +	0	4.22535	4.22535		Ctrl +	0	7.69231	6.66173		Ctrl +	0.0714565	0.0731277	0.027384		Ctrl +	0.0714565	0.0731277	0.027384
